# Supplementary material for: Azelastine Nasal Spray in Non-Hospitalized Subjects with Mild COVID-19 Infection: A Randomized Placebo-Controlled, Parallel-Group, Multicentric, Phase II Clinical Trial
Source: Viruses. 2024 Dec 13;16(12):1914. doi: 10.3390/v16121914 (PMC11680327; doi:10.3390/v16121914)
Supplement: Supplementary file 1 [file viruses-16-01914-s001.zip]

Archive with 1 entries (1 files):
- viruses-3312695-supplementary.pdf
